# Supplementary material for: An Anthocyanin- and Anti-Ageing Amino Acids-Enriched Pigmented Rice Innovation Promotes Healthy Ageing Through the Modulation of Telomere, Oxidative Stress and Inflammation Reduction: A Randomized Clinical Trial
Source: Int J Mol Sci. 2025 Nov 11;26(22):10911. doi: 10.3390/ijms262210911 (PMC12652741; doi:10.3390/ijms262210911)
Supplement: Supplementary file 1 [file ijms-26-10911-s001.zip]

Archive with 8 entries (8 files):
- Supplementary material file S2 Hematological changes of subjects.pdf
- Supplementary material file S3 Blood chemistry parameters of subjects in various groups including placebo.pdf
- Supplementary material file S4 Physical activity zuper rice.pdf
- Supplementary material file S5 FFQ ZUPER RICE.pdf
- Supplementary material file S6 Anthocyanin in various conditions.pdf
- Supplementary material file S7 SPIRIT 2025 editable checklist.pdf
- Supplementary material file S8 Nucleic acid sequence.pdf
- Supplemntary material file S1 Amino acid profile  Vitamin B.pdf
